# Supplementary material for: Parvovirus B19 DNA and antibodies in Chinese plasma donors, plasma pools and plasma derivatives
Source: PeerJ. 2023 Aug 4;11:e15698. doi: 10.7717/peerj.15698 (PMC10405795; doi:10.7717/peerj.15698)
Supplement: Supplemental Information 1 [file peerj-11-15698-s001.zip]

Archive with 103 entries (102 files):
- │╔╣a/
- │╔╣a/10_SF_TSS20200605-028-0823_H10.ab1
- │╔╣a/10_SF_TSS20200605-028-0823_H10.seq
- │╔╣a/10_SR_TSS20200605-028-0823_H11.ab1
- │╔╣a/10_SR_TSS20200605-028-0823_H11.seq
- │╔╣a/14_SF_TSS20200811-028-2093_D06.ab1
- │╔╣a/14_SF_TSS20200811-028-2093_D06.seq
- │╔╣a/14_SR_TSS20200811-028-2093_D07.ab1
- │╔╣a/14_SR_TSS20200811-028-2093_D07.seq
- │╔╣a/15_SF_TSS20200811-028-2093_E06.ab1
- │╔╣a/15_SF_TSS20200811-028-2093_E06.seq
- │╔╣a/15_SR_TSS20200811-028-2093_E07.ab1
- │╔╣a/15_SR_TSS20200811-028-2093_E07.seq
- │╔╣a/16_SF_TSS20200811-028-2093_F06.ab1
- │╔╣a/16_SF_TSS20200811-028-2093_F06.seq
- │╔╣a/16_SR_TSS20200811-028-2093_F07.ab1
- │╔╣a/16_SR_TSS20200811-028-2093_F07.seq
- │╔╣a/17_SF_TSS20200601-028-0087_C11.ab1
- │╔╣a/17_SF_TSS20200601-028-0087_C11.seq
- │╔╣a/17_SR_TSS20200601-028-0087_A12.ab1
- │╔╣a/17_SR_TSS20200601-028-0087_A12.seq
- │╔╣a/18_SF_TSS20200601-028-0087_D11.ab1
- │╔╣a/18_SF_TSS20200601-028-0087_D11.seq
- │╔╣a/18_SF_TSS20200811-028-2093_G06.ab1
- │╔╣a/18_SF_TSS20200811-028-2093_G06.seq
- │╔╣a/18_SR_TSS20200601-028-0087_B12.ab1
- │╔╣a/18_SR_TSS20200601-028-0087_B12.seq
- │╔╣a/18_SR_TSS20200811-028-2093_G07.ab1
- │╔╣a/18_SR_TSS20200811-028-2093_G07.seq
- │╔╣a/1_SF_TSS20200605-028-0823_A10.ab1
- │╔╣a/1_SF_TSS20200605-028-0823_A10.seq
- │╔╣a/1_SF_TSS20200811-028-2093_A06.ab1
- │╔╣a/1_SF_TSS20200811-028-2093_A06.seq
- │╔╣a/1_SR_TSS20200605-028-0823_A11.ab1
- │╔╣a/1_SR_TSS20200605-028-0823_A11.seq
- │╔╣a/1_SR_TSS20200811-028-2093_A07.ab1
- │╔╣a/1_SR_TSS20200811-028-2093_A07.seq
- │╔╣a/26_SF_TSS20200811-028-2093_H06.ab1
- │╔╣a/26_SF_TSS20200811-028-2093_H06.seq
- │╔╣a/26_SR_TSS20200811-028-2093_H07.ab1
- │╔╣a/26_SR_TSS20200811-028-2093_H07.seq
- │╔╣a/29_SF_TSS20200811-028-2093_A08.ab1
- │╔╣a/29_SF_TSS20200811-028-2093_A08.seq
- │╔╣a/29_SR_TSS20200811-028-2093_F08.ab1
- │╔╣a/29_SR_TSS20200811-028-2093_F08.seq
- │╔╣a/2_SF_TSS20200605-028-0823_B10.ab1
- │╔╣a/2_SF_TSS20200605-028-0823_B10.seq
- │╔╣a/2_SR_TSS20200605-028-0823_B11.ab1
- │╔╣a/2_SR_TSS20200605-028-0823_B11.seq
- │╔╣a/31_SF_TSS20200811-028-2093_B08.ab1
- │╔╣a/31_SF_TSS20200811-028-2093_B08.seq
- │╔╣a/31_SR_TSS20200811-028-2093_G08.ab1
- │╔╣a/31_SR_TSS20200811-028-2093_G08.seq
- │╔╣a/32_SF_TSS20200811-028-2093_C08.ab1
- │╔╣a/32_SF_TSS20200811-028-2093_C08.seq
- │╔╣a/32_SR_TSS20200811-028-2093_H08.ab1
- │╔╣a/32_SR_TSS20200811-028-2093_H08.seq
- │╔╣a/35_SF_TSS20200811-028-2093_D08.ab1
- │╔╣a/35_SF_TSS20200811-028-2093_D08.seq
- │╔╣a/35_SR_TSS20200811-028-2093_A09.ab1
- │╔╣a/35_SR_TSS20200811-028-2093_A09.seq
- │╔╣a/39_SR_TSS20200605-028-0823_F04.ab1
- │╔╣a/39_SR_TSS20200605-028-0823_F04.seq
- │╔╣a/3_SF_TSS20200601-028-0087_A11.ab1
- │╔╣a/3_SF_TSS20200601-028-0087_A11.seq
- │╔╣a/3_SR_TSS20200601-028-0087_G10.ab1
- │╔╣a/3_SR_TSS20200601-028-0087_G10.seq
- │╔╣a/4_SF_TSS20200601-028-0087_B11.ab1
- │╔╣a/4_SF_TSS20200601-028-0087_B11.seq
- │╔╣a/4_SR_TSS20200601-028-0087_H10.ab1
- │╔╣a/4_SR_TSS20200601-028-0087_H10.seq
- │╔╣a/5_SF_TSS20200605-028-0823_C10.ab1
- │╔╣a/5_SF_TSS20200605-028-0823_C10.seq
- │╔╣a/5_SR_TSS20200605-028-0823_C11.ab1
- │╔╣a/5_SR_TSS20200605-028-0823_C11.seq
- │╔╣a/6_SF_TSS20200605-028-0823_D10.ab1
- │╔╣a/6_SF_TSS20200605-028-0823_D10.seq
- │╔╣a/6_SR_TSS20200605-028-0823_D11.ab1
- │╔╣a/6_SR_TSS20200605-028-0823_D11.seq
- │╔╣a/7_SF_TSS20200605-028-0823_E10.ab1
- │╔╣a/7_SF_TSS20200605-028-0823_E10.seq
- │╔╣a/7_SF_TSS20200811-028-2093_B06.ab1
- │╔╣a/7_SF_TSS20200811-028-2093_B06.seq
- │╔╣a/7_SR_TSS20200605-028-0823_E11.ab1
- │╔╣a/7_SR_TSS20200605-028-0823_E11.seq
- │╔╣a/7_SR_TSS20200811-028-2093_B07.ab1
- │╔╣a/7_SR_TSS20200811-028-2093_B07.seq
- │╔╣a/81_SF_TSS20200811-028-2093_E08.ab1
- │╔╣a/81_SF_TSS20200811-028-2093_E08.seq
- │╔╣a/81_SR_TSS20200811-028-2093_B09.ab1
- │╔╣a/81_SR_TSS20200811-028-2093_B09.seq
- │╔╣a/8_SF_TSS20200605-028-0823_F10.ab1
- │╔╣a/8_SF_TSS20200605-028-0823_F10.seq
- │╔╣a/8_SR_TSS20200605-028-0823_F11.ab1
- │╔╣a/8_SR_TSS20200605-028-0823_F11.seq
- │╔╣a/9_SF_TSS20200605-028-0823_G10.ab1
- │╔╣a/9_SF_TSS20200605-028-0823_G10.seq
- │╔╣a/9_SF_TSS20200811-028-2093_C06.ab1
- │╔╣a/9_SF_TSS20200811-028-2093_C06.seq
- │╔╣a/9_SR_TSS20200605-028-0823_G11.ab1
- │╔╣a/9_SR_TSS20200605-028-0823_G11.seq
- │╔╣a/9_SR_TSS20200811-028-2093_C07.ab1
- │╔╣a/9_SR_TSS20200811-028-2093_C07.seq
