# Supplementary material for: Parvovirus B19 DNA and antibodies in Chinese plasma donors, plasma pools and plasma derivatives
Source: PeerJ. 2023 Aug 4;11:e15698. doi: 10.7717/peerj.15698 (PMC10405795; doi:10.7717/peerj.15698)
Supplement: Supplemental Information 1 [file peerj-11-15698-s001.zip › │╔╣a/18_SR_TSS20200811-028-2093_G07.seq]

CCGTTCACTGGTGTAGGCATGGGGGTGGTCAGATAACTGTCCATGACTTTGAAAATGATGACTATATAAGTCTGGAGAGTTTTTAAGGTTATTTTTAATACGAGCAACTAAGTCAAACAGAGAGGATGGGTTTTCTAGGGGATTATCTAAAGAAATATTGTAATGATCTTTTAATATTTGAATAAGCTCTAGGTCTGTTCCAGTAAGCTTTTCATAAAATTCTACAAATTGCTGATACACAGCTTTAGCAAATTTATCATCACTTTCCCACCATTTGCCACTTTTTTTACTCATAATCTACAAAGCTTTGCAATCCAGACAGGTAAGCACATTTTTTGCAAGTTAACACAGAAAAGGGATTAGAAGCTCCCACATGGCAGCTACACCGCACCAAATCTGGGGTAAATTCTCGAAATTTCCATCCATTATACCAAGCCCCTACATTAATGCAATGGGGACAAAGTCCCAAGCCTCCCCCACTATTGTTAATATGCTGCACACAACACACAGGTAAACCCCTTACACCGTCCCACACATAATCAACCCCAACTAACAGTTCACGAAACTGGTCTGTCAAAGGTGTGTAGAAGGCTTCTTCCCAGGATGCAGCTACAACTTCGGAGGAAACTGGGCTTCCGACAGATGATTCTCTTGAACTGGTCCCGGGGATGGGCGTACTAGAGCGCGGGGTTTCAGTGTTCCAGGCGCCTGGGGTGATGAGGTTAAAAAAGCTGCTTTCACTGAGTTCTTCAGAGCTTTCACCACCACTGCTGCTGATACTGGTGTCTGTGACAATTGGGGTGGTTTGGAGGTCTGGGAGGAGGGCATCTGGATTAATTCCAGGGAAATCAAAAGTGTAAGTTATTGGCCAGTTTTCATAGTGGTCCCAGCTTTGTGGATTACACCATGGAAGCCACTGGTGGACATCAGCCTCTGTTAGTAACCCCATGGCAGGGCTGCATCTTACAGTAAAGTTAACTTTACATGGGCTCTTTAAGGTTTAACATGTCCAGT
