# Supplementary material for: Parvovirus B19 DNA and antibodies in Chinese plasma donors, plasma pools and plasma derivatives
Source: PeerJ. 2023 Aug 4;11:e15698. doi: 10.7717/peerj.15698 (PMC10405795; doi:10.7717/peerj.15698)
Supplement: Supplemental Information 1 [file peerj-11-15698-s001.zip › │╔╣a/39_SR_TSS20200605-028-0823_F04.seq]

ACTGAACTAGCGGCGCATAAGATAGGCATGGGGGTGGTCAATAACTGTCCATGACTTTGAAAATGATGACTATATAAGTC
TGGAGAGTTTTTAAGGTTATTTTTAATACGAGCAACTAAGTCAAACAGAGAGGATGGGTTTTCTAGGGGATTATCTAAAG
AAATATTGTAATGATCTTTTAATATTTGAATAAGCTCTAAGTCTGTTCCAGTAAGCTTTTCATAAAATTCCACAAATTGC
TGATACACAGCTTTAGCAAATTTATCATCACTTTCCCACCATTTGCCACTTTTTTTACTCATAATCTACAAAGCTTTGCA
ATCCAGACAGGTAAGCACATTTTTTGCAAGTTAACACAGAAAAGGGATTAGAAGCTCCCACATGGCAGCTACACCGCACC
AAATCTGGGGTAAATTCTCGAAATTTCCATCCATTATACCAAGCCCCTACATTAATGCAATGGGGACAAAGTCCCAAGCC
TCCCCCACTATTGTTAATATGCTGCACACAACACACAGGTAAACCCCTTACACCGTCCCACACATAATCAACCCCAACTA
ACAGTTCACGAAACTGGTCTGTCAAAGGTGTGTAGAAGGCTTCTTCCCACGATGCAGCTACAACTTCGGAGGAAACTGGG
CTTCCGACAGATGATTCTCTTGAACTGGTCCCGGGGATGGGCGTACTAGAGCGCGGGGTTTCAGTGTTCCAGGCGCCTGG
GGTGATGAGGTTAAAAAAAGCTGCTTTCACTGAGTTTCTTCAGAGCTTTCACCACCACTGCTGCTGATACTGGTGTCTGT
GACATTTGGGGTGGGTTTGGAGGTCTGGGTGGGAGGGCCATCCTGCCATTAATTTCCCAGGGAAAAAATCA
