# Supplementary material for: Parvovirus B19 DNA and antibodies in Chinese plasma donors, plasma pools and plasma derivatives
Source: PeerJ. 2023 Aug 4;11:e15698. doi: 10.7717/peerj.15698 (PMC10405795; doi:10.7717/peerj.15698)
Supplement: Supplemental Information 2 [file peerj-11-15698-s002.txt]

LOCUS       3                       1086 bp    DNA     linear   VRL 29-NOV-2022
DEFINITION  [ Human parvovirus B19] Uncultured human B19 from chinese plasma
            donor 3, sequence within NS1-VP1-U region. 06-JUN-2020.
ACCESSION   3
VERSION
KEYWORDS    .
SOURCE      Human parvovirus B19
  ORGANISM  Human parvovirus B19
            Viruses; Monodnaviria; Shotokuvirae; Cossaviricota;
            Quintoviricetes; Piccovirales; Parvoviridae; Parvovirinae;
            Erythroparvovirus.
REFERENCE   1  (bases 1 to 1086)
  AUTHORS   Sun,P.
  TITLE     Parvovirus B19 DNA
  JOURNAL   unpublished
REFERENCE   2  (bases 1 to 1086)
  AUTHORS   Sun,P.
  TITLE     Direct Submission
  JOURNAL   Submitted (29-NOV-2022) Plasma proteins, Institue of blood
            transfusion, Chinese Academy of Medical Sciences, 26 Huacai Road,
            Longtan Industry Park, Chenghua District, Chengdu, Sichuan 610052,
            China
COMMENT     Bankit Comment: ALT EMAIL:pan.sun@ibt.pumc.edu.cn
            Bankit Comment: TOTAL # OF SEQS:17
            
            ##Assembly-Data-START##
            Assembly Method       :: mega v. 11.0.13
            Sequencing Technology :: 454
            ##Assembly-Data-END##
FEATURES             Location/Qualifiers
     source          1..1086
                     /organism="Human parvovirus B19"
                     /mol_type="genomic DNA"
                     /db_xref="taxon:10798"
BASE COUNT      308 a    228 c    247 g    303 t
ORIGIN      
        1 aagtgtagct gtgcctggag tacctgtggt tataaccagc aatggtgaca ttacttttgt
       61 tgtaagcggg aacactacaa caactgtaca tgctaaagcc ttaaaagagc gcatggtaaa
      121 gttaaacttt actgtaagat gcagccctga catggggtta ctaacagagg ctgatgtaca
      181 acagtggctt acatggtgta atgcacaaag ctgggaccac tatgaaaact gggcaataaa
      241 ctacactttt gatttccctg gaattaatgc agatgccctc cacccagacc tccaaaccac
      301 cccaattgtc acagacacca gtatcagcag cagtggtggt gaaagctctg aagaactcag
      361 tgaaagcagc ttttttaacc tcatcacccc aggcgcctgg aacactgaaa ccccgcgctc
      421 tagtacgccc atccccggga ccagttcagg agaatcatct gtcggaagcc cagtttcctc
      481 cgaagttgta gctgcatcgt gggaagaagc cttctacaca cctttggcag accagtttcg
      541 tgaactgtta gttggggttg attatgtgtg ggacggtgta aggggtttac ctgtgtgttg
      601 tgtgcagcat attaacaata gtgggggagg cttgggactt tgtccccatt gcattaatgt
      661 aggggcttgg tataatggat ggaaatttcg agaatttacc ccagatttgg tgcggtgtag
      721 ctgccatgtg ggagcttcta atcccttttc tgtgctaacc tgcaaaaaat gtgcttacct
      781 gtctggattg caaagctttg tagattatga gtaaagaaag tggcaaatgg tgggaaagtg
      841 atgataaatt tgctaaagct gtgtatcagc agtttgtgga attttatgaa aagcttactg
      901 gaacagactt agagcttatt caaatattaa aagatcatta caatatttct ttagataatc
      961 ccctagaaaa cccatcctct ctgtttgact tagttgctcg tattaaaaat aaccttaaaa
     1021 actctccaga cttatatagt catcattttc aaagtcatgg acagttatct gaccaccccc
     1081 atgcct
//
LOCUS       4                       1086 bp    DNA     linear   VRL 29-NOV-2022
DEFINITION  [ Human parvovirus B19] Uncultured human B19 from chinese plasma
            donor 4, sequence within NS1-VP1-U region. 06-JUN-2020.
ACCESSION   4
VERSION
KEYWORDS    .
SOURCE      Human parvovirus B19
  ORGANISM  Human parvovirus B19
            Viruses; Monodnaviria; Shotokuvirae; Cossaviricota;
            Quintoviricetes; Piccovirales; Parvoviridae; Parvovirinae;
            Erythroparvovirus.
REFERENCE   1  (bases 1 to 1086)
  AUTHORS   Sun,P.
  TITLE     Parvovirus B19 DNA
  JOURNAL   unpublished
REFERENCE   2  (bases 1 to 1086)
  AUTHORS   Sun,P.
  TITLE     Direct Submission
  JOURNAL   Submitted (29-NOV-2022) Plasma proteins, Institue of blood
            transfusion, Chinese Academy of Medical Sciences, 26 Huacai Road,
            Longtan Industry Park, Chenghua District, Chengdu, Sichuan 610052,
            China
COMMENT     Bankit Comment: ALT EMAIL:pan.sun@ibt.pumc.edu.cn
            Bankit Comment: TOTAL # OF SEQS:17
            
            ##Assembly-Data-START##
            Assembly Method       :: mega v. 11.0.13
            Sequencing Technology :: 454
            ##Assembly-Data-END##
FEATURES             Location/Qualifiers
     source          1..1086
                     /organism="Human parvovirus B19"
                     /mol_type="genomic DNA"
                     /db_xref="taxon:10798"
BASE COUNT      308 a    228 c    247 g    303 t
ORIGIN      
        1 aagtgtagct gtgcctggag tacctgtggt tataaccagc aatggtgaca ttacttttgt
       61 tgtaagcggg aacactacaa caactgtaca tgctaaagcc ttaaaagagc gcatggtaaa
      121 gttaaacttt actgtaagat gcagccctga catggggtta ctaacagagg ctgatgtaca
      181 acagtggctt acatggtgta atgcacaaag ctgggaccac tatgaaaact gggcaataaa
      241 ctacactttt gatttccctg gaattaatgc agatgccctc cacccagacc tccaaaccac
      301 cccaattgtc acagacacca gtatcagcag cagtggtggt gaaagctctg aagaactcag
      361 tgaaagcagc ttttttaacc tcatcacccc aggcgcctgg aacactgaaa ccccgcgctc
      421 tagtacgccc atccccggga ccagttcagg agaatcatct gtcggaagcc cagtttcctc
      481 cgaagttgta gctgcatcgt gggaagaagc cttctacaca cctttggcag accagtttcg
      541 tgaactgtta gttggggttg attatgtgtg ggacggtgta aggggtttac ctgtgtgttg
      601 tgtgcagcat attaacaata gtgggggagg cttgggactt tgtccccatt gcattaatgt
      661 aggggcttgg tataatggat ggaaatttcg agaatttacc ccagatttgg tgcggtgtag
      721 ctgccatgtg ggagcttcta atcccttttc tgtgctaacc tgcaaaaaat gtgcttacct
      781 gtctggattg caaagctttg tagattatga gtaaagaaag tggcaaatgg tgggaaagtg
      841 atgataaatt tgctaaagct gtgtatcagc agtttgtgga attttatgaa aagcttactg
      901 gaacagactt agagcttatt caaatattaa aagatcatta caatatttct ttagataatc
      961 ccctagaaaa cccatcctct ctgtttgact tagttgctcg tattaaaaat aaccttaaaa
     1021 actctccaga cttatatagt catcattttc aaagtcatgg acagttatct gaccaccccc
     1081 atgcct
//
LOCUS       17                      1086 bp    DNA     linear   VRL 29-NOV-2022
DEFINITION  Uncultured human B19 from chinese plasma donor 17, sequence within
            NS1-VP1-U region. 06-JUN-2020.
ACCESSION   17
VERSION
KEYWORDS    .
SOURCE      Human parvovirus B19
  ORGANISM  Human parvovirus B19
            Viruses; Monodnaviria; Shotokuvirae; Cossaviricota;
            Quintoviricetes; Piccovirales; Parvoviridae; Parvovirinae;
            Erythroparvovirus.
REFERENCE   1  (bases 1 to 1086)
  AUTHORS   Sun,P.
  TITLE     Parvovirus B19 DNA
  JOURNAL   unpublished
REFERENCE   2  (bases 1 to 1086)
  AUTHORS   Sun,P.
  TITLE     Direct Submission
  JOURNAL   Submitted (29-NOV-2022) Plasma proteins, Institue of blood
            transfusion, Chinese Academy of Medical Sciences, 26 Huacai Road,
            Longtan Industry Park, Chenghua District, Chengdu, Sichuan 610052,
            China
COMMENT     Bankit Comment: ALT EMAIL:pan.sun@ibt.pumc.edu.cn
            Bankit Comment: TOTAL # OF SEQS:17
            
            ##Assembly-Data-START##
            Assembly Method       :: mega v. 11.0.13
            Sequencing Technology :: 454
            ##Assembly-Data-END##
FEATURES             Location/Qualifiers
     source          1..1086
                     /organism="Human parvovirus B19"
                     /mol_type="genomic DNA"
                     /db_xref="taxon:10798"
BASE COUNT      308 a    228 c    247 g    303 t
ORIGIN      
        1 aagtgtagct gtgcctggag tacctgtggt tataaccagc aatggtgaca ttacttttgt
       61 tgtaagcggg aacactacaa caactgtaca tgctaaagcc ttaaaagagc gcatggtaaa
      121 gttaaacttt actgtaagat gcagccctga catggggtta ctaacagagg ctgatgtaca
      181 acagtggctt acatggtgta atgcacaaag ctgggaccac tatgaaaact gggcaataaa
      241 ctacactttt gatttccctg gaattaatgc agatgccctc cacccagacc tccaaaccac
      301 cccaattgtc acagacacca gtatcagcag cagtggtggt gaaagctctg aagaactcag
      361 tgaaagcagc ttttttaacc tcatcacccc aggcgcctgg aacactgaaa ccccgcgctc
      421 tagtacgccc atccccggga ccagttcagg agaatcatct gtcggaagcc cagtttcctc
      481 cgaagttgta gctgcatcgt gggaagaagc cttctacaca cctttggcag accagtttcg
      541 tgaactgtta gttggggttg attatgtgtg ggacggtgta aggggtttac ctgtgtgttg
      601 tgtgcagcat attaacaata gtgggggagg cttgggactt tgtccccatt gcattaatgt
      661 aggggcttgg tataatggat ggaaatttcg agaatttacc ccagatttgg tgcggtgtag
      721 ctgccatgtg ggagcttcta atcccttttc tgtgctaacc tgcaaaaaat gtgcttacct
      781 gtctggattg caaagctttg tagattatga gtaaagaaag tggcaaatgg tgggaaagtg
      841 atgataaatt tgctaaagct gtgtatcagc agtttgtgga attttatgaa aagcttactg
      901 gaacagactt agagcttatt caaatattaa aagatcatta caatatttct ttagataatc
      961 ccctagaaaa cccatcctct ctgtttgact tagttgctcg tattaaaaat aaccttaaaa
     1021 actctccaga cttatatagt catcattttc aaagtcatgg acagttatct gaccaccccc
     1081 atgcct
//
LOCUS       18                      1086 bp    DNA     linear   VRL 29-NOV-2022
DEFINITION  [ Human parvovirus B19] Uncultured human B19 from chinese plasma
            donor 18, sequence within NS1-VP1-U region. 06-JUN-2020.
ACCESSION   18
VERSION
KEYWORDS    .
SOURCE      Human parvovirus B19
  ORGANISM  Human parvovirus B19
            Viruses; Monodnaviria; Shotokuvirae; Cossaviricota;
            Quintoviricetes; Piccovirales; Parvoviridae; Parvovirinae;
            Erythroparvovirus.
REFERENCE   1  (bases 1 to 1086)
  AUTHORS   Sun,P.
  TITLE     Parvovirus B19 DNA
  JOURNAL   unpublished
REFERENCE   2  (bases 1 to 1086)
  AUTHORS   Sun,P.
  TITLE     Direct Submission
  JOURNAL   Submitted (29-NOV-2022) Plasma proteins, Institue of blood
            transfusion, Chinese Academy of Medical Sciences, 26 Huacai Road,
            Longtan Industry Park, Chenghua District, Chengdu, Sichuan 610052,
            China
COMMENT     Bankit Comment: ALT EMAIL:pan.sun@ibt.pumc.edu.cn
            Bankit Comment: TOTAL # OF SEQS:17
            
            ##Assembly-Data-START##
            Assembly Method       :: mega v. 11.0.13
            Sequencing Technology :: 454
            ##Assembly-Data-END##
FEATURES             Location/Qualifiers
     source          1..1086
                     /organism="Human parvovirus B19"
                     /mol_type="genomic DNA"
                     /db_xref="taxon:10798"
BASE COUNT      306 a    230 c    245 g    305 t
ORIGIN      
        1 cagtgtagct gtgcctggag tccctgtggt tataaccagc aatggtgaca ttacttttgt
       61 tgtaagcggg aacactacca caactgtaca tgctaaagcc ttaaaagagc gcatggtaaa
      121 gttaaacttt actgtaagat gcagccctga catggggtta ctaacagagg ctgatgtaca
      181 acagtggctt acatggtgta atgcacaaag ctgggaccac tatgaaaact gggcaataaa
      241 ctacactttt gatttccctg gaattaatgc agatgccctc cacccagacc tccaaaccac
      301 cccaattgtc acagacacca gtatctgcag cagtggtggt gaaagctctg aagaactcag
      361 tgaaagcagc ttttttaacc tcatcacccc aggcgcctgg aacactgaaa ccccgcgctc
      421 tagtacgccc atccccggga ccagttcagg agaatcatct gtcggaagcc cagtttcctc
      481 cgaagttgta gctgcatcgt gggaagaagc cttctacaca cctttggcag accagtttcg
      541 tgaactgtta gttggggttg attatgtgtg ggacggtgta aggggtttac ctgtgtgttg
      601 tgtacagcat attaacaata gtgggggagg cttgggactt tgtccccatt gcattaatgt
      661 aggggcttgg tataatggat ggaaatttcg agaatttacc ccagatttgg tgcggtgtag
      721 ctgccatgtg ggagcttcta atcccttttc tgtgctaacc tgcaaaaaat gtgcttacct
      781 gtctggattg caaagctttg tagattatga gtaaagaaag tggcaaatgg tgggaaagtg
      841 atgataaatt tgctaaagct gtgtatcagc aatttgtgga attttatgaa aagcttactg
      901 gaacagactt agagcttatt caaatattaa aagatcatta caatatttct ttagataatc
      961 ccctagaaaa cccatcctct ttgtttgact tagttgctcg tattaaaaat aaccttaaaa
     1021 actctccaga cttatatagt catcattttc aaagtcatgg acagttatct gaccaccccc
     1081 atgcct
//
LOCUS       1                       1086 bp    DNA     linear   VRL 29-NOV-2022
DEFINITION  [ Human parvovirus B19] Uncultured human B19 from chinese plasma
            donor 1, sequence within NS1-VP1-U region. 06-JUN-2020.
ACCESSION   1
VERSION
KEYWORDS    .
SOURCE      Human parvovirus B19
  ORGANISM  Human parvovirus B19
            Viruses; Monodnaviria; Shotokuvirae; Cossaviricota;
            Quintoviricetes; Piccovirales; Parvoviridae; Parvovirinae;
            Erythroparvovirus.
REFERENCE   1  (bases 1 to 1086)
  AUTHORS   Sun,P.
  TITLE     Parvovirus B19 DNA
  JOURNAL   unpublished
REFERENCE   2  (bases 1 to 1086)
  AUTHORS   Sun,P.
  TITLE     Direct Submission
  JOURNAL   Submitted (29-NOV-2022) Plasma proteins, Institue of blood
            transfusion, Chinese Academy of Medical Sciences, 26 Huacai Road,
            Longtan Industry Park, Chenghua District, Chengdu, Sichuan 610052,
            China
COMMENT     Bankit Comment: ALT EMAIL:pan.sun@ibt.pumc.edu.cn
            Bankit Comment: TOTAL # OF SEQS:17
            
            ##Assembly-Data-START##
            Assembly Method       :: mega v. 11.0.13
            Sequencing Technology :: 454
            ##Assembly-Data-END##
FEATURES             Location/Qualifiers
     source          1..1086
                     /organism="Human parvovirus B19"
                     /mol_type="genomic DNA"
                     /db_xref="taxon:10798"
BASE COUNT      308 a    228 c    247 g    303 t
ORIGIN      
        1 aagtgtagct gtgcctggag tacctgtggt tataaccagc aatggtgaca ttacttttgt
       61 tgtaagcggg aacactacaa caactgtaca tgctaaagcc ttaaaagagc gcatggtaaa
      121 gttaaacttt actgtaagat gcagccctga catggggtta ctaacagagg ctgatgtaca
      181 acagtggctt acatggtgta atgcacaaag ctgggaccac tatgaaaact gggcaataaa
      241 ctacactttt gatttccctg gaattaatgc agatgccctc cacccagacc tccaaaccac
      301 cccaattgtc acagacacca gtatcagcag cagtggtggt gaaagctctg aagaactcag
      361 tgaaagcagc ttttttaacc tcatcacccc aggcgcctgg aacactgaaa ccccgcgctc
      421 tagtacgccc atccccggga ccagttcagg agaatcatct gtcggaagcc cagtttcctc
      481 cgaagttgta gctgcatcgt gggaagaagc cttctacaca cctttggcag accagtttcg
      541 tgaactgtta gttggggttg attatgtgtg ggacggtgta aggggtttac ctgtgtgttg
      601 tgtgcagcat attaacaata gtgggggagg cttgggactt tgtccccatt gcattaatgt
      661 aggggcttgg tataatggat ggaaatttcg agaatttacc ccagatttgg tgcggtgtag
      721 ctgccatgtg ggagcttcta atcccttttc tgtgctaacc tgcaaaaaat gtgcttacct
      781 gtctggattg caaagctttg tagattatga gtaaagaaag tggcaaatgg tgggaaagtg
      841 atgataaatt tgctaaagct gtgtatcagc agtttgtgga attttatgaa aagcttactg
      901 gaacagactt agagcttatt caaatattaa aagatcatta caatatttct ttagataatc
      961 ccctagaaaa cccatcctct ctgtttgact tagttgctcg tattaaaaat aaccttaaaa
     1021 actctccaga cttatatagt catcattttc aaagtcatgg acagttatct gaccaccccc
     1081 atgcct
//
LOCUS       2                       1086 bp    DNA     linear   VRL 29-NOV-2022
DEFINITION  [ Human parvovirus B19] Uncultured human B19 from chinese plasma
            donor 2, sequence within NS1-VP1-U region. 06-JUN-2020.
ACCESSION   2
VERSION
KEYWORDS    .
SOURCE      Human parvovirus B19
  ORGANISM  Human parvovirus B19
            Viruses; Monodnaviria; Shotokuvirae; Cossaviricota;
            Quintoviricetes; Piccovirales; Parvoviridae; Parvovirinae;
            Erythroparvovirus.
REFERENCE   1  (bases 1 to 1086)
  AUTHORS   Sun,P.
  TITLE     Parvovirus B19 DNA
  JOURNAL   unpublished
REFERENCE   2  (bases 1 to 1086)
  AUTHORS   Sun,P.
  TITLE     Direct Submission
  JOURNAL   Submitted (29-NOV-2022) Plasma proteins, Institue of blood
            transfusion, Chinese Academy of Medical Sciences, 26 Huacai Road,
            Longtan Industry Park, Chenghua District, Chengdu, Sichuan 610052,
            China
COMMENT     Bankit Comment: ALT EMAIL:pan.sun@ibt.pumc.edu.cn
            Bankit Comment: TOTAL # OF SEQS:17
            
            ##Assembly-Data-START##
            Assembly Method       :: mega v. 11.0.13
            Sequencing Technology :: 454
            ##Assembly-Data-END##
FEATURES             Location/Qualifiers
     source          1..1086
                     /organism="Human parvovirus B19"
                     /mol_type="genomic DNA"
                     /db_xref="taxon:10798"
BASE COUNT      308 a    228 c    247 g    303 t
ORIGIN      
        1 aagtgtagct gtgcctggag tacctgtggt tataaccagc aatggtgaca ttacttttgt
       61 tgtaagcggg aacactacaa caactgtaca tgctaaagcc ttaaaagagc gcatggtaaa
      121 gttaaacttt actgtaagat gcagccctga catggggtta ctaacagagg ctgatgtaca
      181 acagtggctt acatggtgta atgcacaaag ctgggaccac tatgaaaact gggcaataaa
      241 ctacactttt gatttccctg gaattaatgc agatgccctc cacccagacc tccaaaccac
      301 cccaattgtc acagacacca gtatcagcag cagtggtggt gaaagctctg aagaactcag
      361 tgaaagcagc ttttttaacc tcatcacccc aggcgcctgg aacactgaaa ccccgcgctc
      421 tagtacgccc atccccggga ccagttcagg agaatcatct gtcggaagcc cagtttcctc
      481 cgaagttgta gctgcatcgt gggaagaagc cttctacaca cctttggcag accagtttcg
      541 tgaactgtta gttggggttg attatgtgtg ggacggtgta aggggtttac ctgtgtgttg
      601 tgtgcagcat attaacaata gtgggggagg cttgggactt tgtccccatt gcattaatgt
      661 aggggcttgg tataatggat ggaaatttcg agaatttacc ccagatttgg tgcggtgtag
      721 ctgccatgtg ggagcttcta atcccttttc tgtgctaacc tgcaaaaaat gtgcttacct
      781 gtctggattg caaagctttg tagattatga gtaaagaaag tggcaaatgg tgggaaagtg
      841 atgataaatt tgctaaagct gtgtatcagc agtttgtgga attttatgaa aagcttactg
      901 gaacagactt agagcttatt caaatattaa aagatcatta caatatttct ttagataatc
      961 ccctagaaaa cccatcctct ctgtttgact tagttgctcg tattaaaaat aaccttaaaa
     1021 actctccaga cttatatagt catcattttc aaagtcatgg acagttatct gaccaccccc
     1081 atgcct
//
LOCUS       5                       1086 bp    DNA     linear   VRL 29-NOV-2022
DEFINITION  [ Human parvovirus B19] Uncultured human B19 from chinese plasma
            donor 5, sequence within NS1-VP1-U region. 06-JUN-2020.
ACCESSION   5
VERSION
KEYWORDS    .
SOURCE      Human parvovirus B19
  ORGANISM  Human parvovirus B19
            Viruses; Monodnaviria; Shotokuvirae; Cossaviricota;
            Quintoviricetes; Piccovirales; Parvoviridae; Parvovirinae;
            Erythroparvovirus.
REFERENCE   1  (bases 1 to 1086)
  AUTHORS   Sun,P.
  TITLE     Parvovirus B19 DNA
  JOURNAL   unpublished
REFERENCE   2  (bases 1 to 1086)
  AUTHORS   Sun,P.
  TITLE     Direct Submission
  JOURNAL   Submitted (29-NOV-2022) Plasma proteins, Institue of blood
            transfusion, Chinese Academy of Medical Sciences, 26 Huacai Road,
            Longtan Industry Park, Chenghua District, Chengdu, Sichuan 610052,
            China
COMMENT     Bankit Comment: ALT EMAIL:pan.sun@ibt.pumc.edu.cn
            Bankit Comment: TOTAL # OF SEQS:17
            
            ##Assembly-Data-START##
            Assembly Method       :: mega v. 11.0.13
            Sequencing Technology :: 454
            ##Assembly-Data-END##
FEATURES             Location/Qualifiers
     source          1..1086
                     /organism="Human parvovirus B19"
                     /mol_type="genomic DNA"
                     /db_xref="taxon:10798"
BASE COUNT      308 a    228 c    247 g    303 t
ORIGIN      
        1 aagtgtagct gtgcctggag tacctgtggt tataaccagc aatggtgaca ttacttttgt
       61 tgtaagcggg aacactacaa caactgtaca tgctaaagcc ttaaaagagc gcatggtaaa
      121 gttaaacttt actgtaagat gcagccctga catggggtta ctaacagagg ctgatgtaca
      181 acagtggctt acatggtgta atgcacaaag ctgggaccac tatgaaaact gggcaataaa
      241 ctacactttt gatttccctg gaattaatgc agatgccctc cacccagacc tccaaaccac
      301 cccaattgtc acagacacca gtatcagcag cagtggtggt gaaagctctg aagaactcag
      361 tgaaagcagc ttttttaacc tcatcacccc aggcgcctgg aacactgaaa ccccgcgctc
      421 tagtacgccc atccccggga ccagttcagg agaatcatct gtcggaagcc cagtttcctc
      481 cgaagttgta gctgcatcgt gggaagaagc cttctacaca cctttggcag accagtttcg
      541 tgaactgtta gttggggttg attatgtgtg ggacggtgta aggggtttac ctgtgtgttg
      601 tgtgcagcat attaacaata gtgggggagg cttgggactt tgtccccatt gcattaatgt
      661 aggggcttgg tataatggat ggaaatttcg agaatttacc ccagatttgg tgcggtgtag
      721 ctgccatgtg ggagcttcta atcccttttc tgtgctaacc tgcaaaaaat gtgcttacct
      781 gtctggattg caaagctttg tagattatga gtaaagaaag tggcaaatgg tgggaaagtg
      841 atgataaatt tgctaaagct gtgtatcagc agtttgtgga attttatgaa aagcttactg
      901 gaacagactt agagcttatt caaatattaa aagatcatta caatatttct ttagataatc
      961 ccctagaaaa cccatcctct ctgtttgact tagttgctcg tattaaaaat aaccttaaaa
     1021 actctccaga cttatatagt catcattttc aaagtcatgg acagttatct gaccaccccc
     1081 atgcct
//
LOCUS       7                       1086 bp    DNA     linear   VRL 29-NOV-2022
DEFINITION  [ Human parvovirus B19] Uncultured human B19 from chinese plasma
            donor 7, sequence within NS1-VP1-U region. 06-JUN-2020.
ACCESSION   7
VERSION
KEYWORDS    .
SOURCE      Human parvovirus B19
  ORGANISM  Human parvovirus B19
            Viruses; Monodnaviria; Shotokuvirae; Cossaviricota;
            Quintoviricetes; Piccovirales; Parvoviridae; Parvovirinae;
            Erythroparvovirus.
REFERENCE   1  (bases 1 to 1086)
  AUTHORS   Sun,P.
  TITLE     Parvovirus B19 DNA
  JOURNAL   unpublished
REFERENCE   2  (bases 1 to 1086)
  AUTHORS   Sun,P.
  TITLE     Direct Submission
  JOURNAL   Submitted (29-NOV-2022) Plasma proteins, Institue of blood
            transfusion, Chinese Academy of Medical Sciences, 26 Huacai Road,
            Longtan Industry Park, Chenghua District, Chengdu, Sichuan 610052,
            China
COMMENT     Bankit Comment: ALT EMAIL:pan.sun@ibt.pumc.edu.cn
            Bankit Comment: TOTAL # OF SEQS:17
            
            ##Assembly-Data-START##
            Assembly Method       :: mega v. 11.0.13
            Sequencing Technology :: 454
            ##Assembly-Data-END##
FEATURES             Location/Qualifiers
     source          1..1086
                     /organism="Human parvovirus B19"
                     /mol_type="genomic DNA"
                     /db_xref="taxon:10798"
BASE COUNT      308 a    228 c    247 g    303 t
ORIGIN      
        1 aagtgtagct gtgcctggag tacctgtggt tataaccagc aatggtgaca ttacttttgt
       61 tgtaagcggg aacactacaa caactgtaca tgctaaagcc ttaaaagagc gcatggtaaa
      121 gttaaacttt actgtaagat gcagccctga catggggtta ctaacagagg ctgatgtaca
      181 acagtggctt acatggtgta atgcacaaag ctgggaccac tatgaaaact gggcaataaa
      241 ctacactttt gatttccctg gaattaatgc agatgccctc cacccagacc tccaaaccac
      301 cccaattgtc acagacacca gtatcagcag cagtggtggt gaaagctctg aagaactcag
      361 tgaaagcagc ttttttaacc tcatcacccc aggcgcctgg aacactgaaa ccccgcgctc
      421 tagtacgccc atccccggga ccagttcagg agaatcatct gtcggaagcc cagtttcctc
      481 cgaagttgta gctgcatcgt gggaagaagc cttctacaca cctttggcag accagtttcg
      541 tgaactgtta gttggggttg attatgtgtg ggacggtgta aggggtttac ctgtgtgttg
      601 tgtgcagcat attaacaata gtgggggagg cttgggactt tgtccccatt gcattaatgt
      661 aggggcttgg tataatggat ggaaatttcg agaatttacc ccagatttgg tgcggtgtag
      721 ctgccatgtg ggagcttcta atcccttttc tgtgctaacc tgcaaaaaat gtgcttacct
      781 gtctggattg caaagctttg tagattatga gtaaagaaag tggcaaatgg tgggaaagtg
      841 atgataaatt tgctaaagct gtgtatcagc agtttgtgga attttatgaa aagcttactg
      901 gaacagactt agagcttatt caaatattaa aagatcatta caatatttct ttagataatc
      961 ccctagaaaa cccatcctct ctgtttgact tagttgctcg tattaaaaat aaccttaaaa
     1021 actctccaga cttatatagt catcattttc aaagtcatgg acagttatct gaccaccccc
     1081 atgcct
//
LOCUS       8                       1086 bp    DNA     linear   VRL 29-NOV-2022
DEFINITION  [ Human parvovirus B19] Uncultured human B19 from chinese plasma
            donor 8, sequence within NS1-VP1-U region. 06-JUN-2020.
ACCESSION   8
VERSION
KEYWORDS    .
SOURCE      Human parvovirus B19
  ORGANISM  Human parvovirus B19
            Viruses; Monodnaviria; Shotokuvirae; Cossaviricota;
            Quintoviricetes; Piccovirales; Parvoviridae; Parvovirinae;
            Erythroparvovirus.
REFERENCE   1  (bases 1 to 1086)
  AUTHORS   Sun,P.
  TITLE     Parvovirus B19 DNA
  JOURNAL   unpublished
REFERENCE   2  (bases 1 to 1086)
  AUTHORS   Sun,P.
  TITLE     Direct Submission
  JOURNAL   Submitted (29-NOV-2022) Plasma proteins, Institue of blood
            transfusion, Chinese Academy of Medical Sciences, 26 Huacai Road,
            Longtan Industry Park, Chenghua District, Chengdu, Sichuan 610052,
            China
COMMENT     Bankit Comment: ALT EMAIL:pan.sun@ibt.pumc.edu.cn
            Bankit Comment: TOTAL # OF SEQS:17
            
            ##Assembly-Data-START##
            Assembly Method       :: mega v. 11.0.13
            Sequencing Technology :: 454
            ##Assembly-Data-END##
FEATURES             Location/Qualifiers
     source          1..1086
                     /organism="Human parvovirus B19"
                     /mol_type="genomic DNA"
                     /db_xref="taxon:10798"
BASE COUNT      308 a    228 c    247 g    303 t
ORIGIN      
        1 aagtgtagct gtgcctggag tacctgtggt tataaccagc aatggtgaca ttacttttgt
       61 tgtaagcggg aacactacaa caactgtaca tgctaaagcc ttaaaagagc gcatggtaaa
      121 gttaaacttt actgtaagat gcagccctga catggggtta ctaacagagg ctgatgtaca
      181 acagtggctt acatggtgta atgcacaaag ctgggaccac tatgaaaact gggcaataaa
      241 ctacactttt gatttccctg gaattaatgc agatgccctc cacccagacc tccaaaccac
      301 cccaattgtc acagacacca gtatcagcag cagtggtggt gaaagctctg aagaactcag
      361 tgaaagcagc ttttttaacc tcatcacccc aggcgcctgg aacactgaaa ccccgcgctc
      421 tagtacgccc atccccggga ccagttcagg agaatcatct gtcggaagcc cagtttcctc
      481 cgaagttgta gctgcatcgt gggaagaagc cttctacaca cctttggcag accagtttcg
      541 tgaactgtta gttggggttg attatgtgtg ggacggtgta aggggtttac ctgtgtgttg
      601 tgtgcagcat attaacaata gtgggggagg cttgggactt tgtccccatt gcattaatgt
      661 aggggcttgg tataatggat ggaaatttcg agaatttacc ccagatttgg tgcggtgtag
      721 ctgccatgtg ggagcttcta atcccttttc tgtgctaacc tgcaaaaaat gtgcttacct
      781 gtctggattg caaagctttg tagattatga gtaaagaaag tggcaaatgg tgggaaagtg
      841 atgataaatt tgctaaagct gtgtatcagc agtttgtgga attttatgaa aagcttactg
      901 gaacagactt agagcttatt caaatattaa aagatcatta caatatttct ttagataatc
      961 ccctagaaaa cccatcctct ctgtttgact tagttgctcg tattaaaaat aaccttaaaa
     1021 actctccaga cttatatagt catcattttc aaagtcatgg acagttatct gaccaccccc
     1081 atgcct
//
LOCUS       9                       1086 bp    DNA     linear   VRL 29-NOV-2022
DEFINITION  [ Human parvovirus B19] Uncultured human B19 from chinese plasma
            donor 9, sequence within NS1-VP1-U region. 06-JUN-2020.
ACCESSION   9
VERSION
KEYWORDS    .
SOURCE      Human parvovirus B19
  ORGANISM  Human parvovirus B19
            Viruses; Monodnaviria; Shotokuvirae; Cossaviricota;
            Quintoviricetes; Piccovirales; Parvoviridae; Parvovirinae;
            Erythroparvovirus.
REFERENCE   1  (bases 1 to 1086)
  AUTHORS   Sun,P.
  TITLE     Parvovirus B19 DNA
  JOURNAL   unpublished
REFERENCE   2  (bases 1 to 1086)
  AUTHORS   Sun,P.
  TITLE     Direct Submission
  JOURNAL   Submitted (29-NOV-2022) Plasma proteins, Institue of blood
            transfusion, Chinese Academy of Medical Sciences, 26 Huacai Road,
            Longtan Industry Park, Chenghua District, Chengdu, Sichuan 610052,
            China
COMMENT     Bankit Comment: ALT EMAIL:pan.sun@ibt.pumc.edu.cn
            Bankit Comment: TOTAL # OF SEQS:17
            
            ##Assembly-Data-START##
            Assembly Method       :: mega v. 11.0.13
            Sequencing Technology :: 454
            ##Assembly-Data-END##
FEATURES             Location/Qualifiers
     source          1..1086
                     /organism="Human parvovirus B19"
                     /mol_type="genomic DNA"
                     /db_xref="taxon:10798"
BASE COUNT      308 a    228 c    247 g    303 t
ORIGIN      
        1 aagtgtagct gtgcctggag tacctgtggt tataaccagc aatggtgaca ttacttttgt
       61 tgtaagcggg aacactacaa caactgtaca tgctaaagcc ttaaaagagc gcatggtaaa
      121 gttaaacttt actgtaagat gcagccctga catggggtta ctaacagagg ctgatgtaca
      181 acagtggctt acatggtgta atgcacaaag ctgggaccac tatgaaaact gggcaataaa
      241 ctacactttt gatttccctg gaattaatgc agatgccctc cacccagacc tccaaaccac
      301 cccaattgtc acagacacca gtatcagcag cagtggtggt gaaagctctg aagaactcag
      361 tgaaagcagc ttttttaacc tcatcacccc aggcgcctgg aacactgaaa ccccgcgctc
      421 tagtacgccc atccccggga ccagttcagg agaatcatct gtcggaagcc cagtttcctc
      481 cgaagttgta gctgcatcgt gggaagaagc cttctacaca cctttggcag accagtttcg
      541 tgaactgtta gttggggttg attatgtgtg ggacggtgta aggggtttac ctgtgtgttg
      601 tgtgcagcat attaacaata gtgggggagg cttgggactt tgtccccatt gcattaatgt
      661 aggggcttgg tataatggat ggaaatttcg agaatttacc ccagatttgg tgcggtgtag
      721 ctgccatgtg ggagcttcta atcccttttc tgtgctaacc tgcaaaaaat gtgcttacct
      781 gtctggattg caaagctttg tagattatga gtaaagaaag tggcaaatgg tgggaaagtg
      841 atgataaatt tgctaaagct gtgtatcagc agtttgtgga attttatgaa aagcttactg
      901 gaacagactt agagcttatt caaatattaa aagatcatta caatatttct ttagataatc
      961 ccctagaaaa cccatcctct ctgtttgact tagttgctcg tattaaaaat aaccttaaaa
     1021 actctccaga cttatatagt catcattttc aaagtcatgg acagttatct gaccaccccc
     1081 atgcct
//
LOCUS       10                      1086 bp    DNA     linear   VRL 29-NOV-2022
DEFINITION  [ Human parvovirus B19] Uncultured human B19 from chinese plasma
            donor 10, sequence within NS1-VP1-U region. 06-JUN-2020.
ACCESSION   10
VERSION
KEYWORDS    .
SOURCE      Human parvovirus B19
  ORGANISM  Human parvovirus B19
            Viruses; Monodnaviria; Shotokuvirae; Cossaviricota;
            Quintoviricetes; Piccovirales; Parvoviridae; Parvovirinae;
            Erythroparvovirus.
REFERENCE   1  (bases 1 to 1086)
  AUTHORS   Sun,P.
  TITLE     Parvovirus B19 DNA
  JOURNAL   unpublished
REFERENCE   2  (bases 1 to 1086)
  AUTHORS   Sun,P.
  TITLE     Direct Submission
  JOURNAL   Submitted (29-NOV-2022) Plasma proteins, Institue of blood
            transfusion, Chinese Academy of Medical Sciences, 26 Huacai Road,
            Longtan Industry Park, Chenghua District, Chengdu, Sichuan 610052,
            China
COMMENT     Bankit Comment: ALT EMAIL:pan.sun@ibt.pumc.edu.cn
            Bankit Comment: TOTAL # OF SEQS:17
            
            ##Assembly-Data-START##
            Assembly Method       :: mega v. 11.0.13
            Sequencing Technology :: 454
            ##Assembly-Data-END##
FEATURES             Location/Qualifiers
     source          1..1086
                     /organism="Human parvovirus B19"
                     /mol_type="genomic DNA"
                     /db_xref="taxon:10798"
BASE COUNT      308 a    228 c    247 g    303 t
ORIGIN      
        1 aagtgtagct gtgcctggag tacctgtggt tataaccagc aatggtgaca ttacttttgt
       61 tgtaagcggg aacactacaa caactgtaca tgctaaagcc ttaaaagagc gcatggtaaa
      121 gttaaacttt actgtaagat gcagccctga catggggtta ctaacagagg ctgatgtaca
      181 acagtggctt acatggtgta atgcacaaag ctgggaccac tatgaaaact gggcaataaa
      241 ctacactttt gatttccctg gaattaatgc agatgccctc cacccagacc tccaaaccac
      301 cccaattgtc acagacacca gtatcagcag cagtggtggt gaaagctctg aagaactcag
      361 tgaaagcagc ttttttaacc tcatcacccc aggcgcctgg aacactgaaa ccccgcgctc
      421 tagtacgccc atccccggga ccagttcagg agaatcatct gtcggaagcc cagtttcctc
      481 cgaagttgta gctgcatcgt gggaagaagc cttctacaca cctttggcag accagtttcg
      541 tgaactgtta gttggggttg attatgtgtg ggacggtgta aggggtttac ctgtgtgttg
      601 tgtgcagcat attaacaata gtgggggagg cttgggactt tgtccccatt gcattaatgt
      661 aggggcttgg tataatggat ggaaatttcg agaatttacc ccagatttgg tgcggtgtag
      721 ctgccatgtg ggagcttcta atcccttttc tgtgctaacc tgcaaaaaat gtgcttacct
      781 gtctggattg caaagctttg tagattatga gtaaagaaag tggcaaatgg tgggaaagtg
      841 atgataaatt tgctaaagct gtgtatcagc agtttgtgga attttatgaa aagcttactg
      901 gaacagactt agagcttatt caaatattaa aagatcatta caatatttct ttagataatc
      961 ccctagaaaa cccatcctct ctgtttgact tagttgctcg tattaaaaat aaccttaaaa
     1021 actctccaga cttatatagt catcattttc aaagtcatgg acagttatct gaccaccccc
     1081 atgcct
//
LOCUS       14                      1086 bp    DNA     linear   VRL 29-NOV-2022
DEFINITION  [ Human parvovirus B19] Uncultured human B19 from chinese plasma
            donor 14, sequence within NS1-VP1-U region. 06-JUN-2020.
ACCESSION   14
VERSION
KEYWORDS    .
SOURCE      Human parvovirus B19
  ORGANISM  Human parvovirus B19
            Viruses; Monodnaviria; Shotokuvirae; Cossaviricota;
            Quintoviricetes; Piccovirales; Parvoviridae; Parvovirinae;
            Erythroparvovirus.
REFERENCE   1  (bases 1 to 1086)
  AUTHORS   Sun,P.
  TITLE     Parvovirus B19 DNA
  JOURNAL   unpublished
REFERENCE   2  (bases 1 to 1086)
  AUTHORS   Sun,P.
  TITLE     Direct Submission
  JOURNAL   Submitted (29-NOV-2022) Plasma proteins, Institue of blood
            transfusion, Chinese Academy of Medical Sciences, 26 Huacai Road,
            Longtan Industry Park, Chenghua District, Chengdu, Sichuan 610052,
            China
COMMENT     Bankit Comment: ALT EMAIL:pan.sun@ibt.pumc.edu.cn
            Bankit Comment: TOTAL # OF SEQS:17
            
            ##Assembly-Data-START##
            Assembly Method       :: mega v. 11.0.13
            Sequencing Technology :: 454
            ##Assembly-Data-END##
FEATURES             Location/Qualifiers
     source          1..1086
                     /organism="Human parvovirus B19"
                     /mol_type="genomic DNA"
                     /db_xref="taxon:10798"
BASE COUNT      314 a    229 c    240 g    303 t
ORIGIN      
        1 aagtgtagct gtgcctggag tacctgtggt tataaccagc aatggtgaca ttacttttgt
       61 tgtaagcggg aacactacaa caactgtaca tgctaaagcc ttaaaagagc gcatggtaaa
      121 gttaaacttt actgtaagat gcagccctga catggggtta ctaacagagg ctgatgtaca
      181 acagtggctt acatggtgta atgcacaaag ctgggaccac tatgaaaact gggcaataaa
      241 ctacactttt gatttccctg gaattaatgc agatgccctc cacccagacc tccaaaccac
      301 cccaattgtc acagacacca gtatcagcag cagtggtggt gaaagctctg aagaactcag
      361 tgaaagcagc ttttttaacc tcatcacccc aggcgcctgg aacactgaaa ccccgcgctc
      421 tagtacgccc atccccggga ccagttcaag agaatcatct gtcggaagcc cagtttcctc
      481 cgaagttgta gctgcatcct gggaagaagc cttctacaca cctttgacag accagtttcg
      541 tgaactgtta gttggggttg attatgtgtg ggacggtgta aggggtttac ctgtgtgttg
      601 tgtgcagcat attaacaata gtgggggagg cttgggactt tgtccccatt gcattaatat
      661 aggggcttgg tataatggat ggaaatttcg agaatttacc ccagatttgg tgcggtgtag
      721 ctgccatgtg ggagcttcta atcccttttc tgtgttaact tgcaaaaaat gtgcttacct
      781 gtctggattg caaagctttg tagattatga gtaaaaaaag tggcaaatgg tgggaaagtg
      841 atgataaatt tgctaaagct gtgtatcagc aatttgtaga attttatgaa aagcttactg
      901 gaacagactt agagcttatt caaatattaa aagatcatta caatatctct ttagataacc
      961 ccctagaaaa cccatcctct ctgtttgact tagttgctcg tattaaaaat aaccttaaaa
     1021 actctccaga cttatatagt catcattttc aaagtcatgg acagttatct gaccaccccc
     1081 atgcct
//
LOCUS       16                      1086 bp    DNA     linear   VRL 29-NOV-2022
DEFINITION  [ Human parvovirus B19] Uncultured human B19 from chinese plasma
            donor 16, sequence within NS1-VP1-U region. 06-JUN-2020.
ACCESSION   16
VERSION
KEYWORDS    .
SOURCE      Human parvovirus B19
  ORGANISM  Human parvovirus B19
            Viruses; Monodnaviria; Shotokuvirae; Cossaviricota;
            Quintoviricetes; Piccovirales; Parvoviridae; Parvovirinae;
            Erythroparvovirus.
REFERENCE   1  (bases 1 to 1086)
  AUTHORS   Sun,P.
  TITLE     Parvovirus B19 DNA
  JOURNAL   unpublished
REFERENCE   2  (bases 1 to 1086)
  AUTHORS   Sun,P.
  TITLE     Direct Submission
  JOURNAL   Submitted (29-NOV-2022) Plasma proteins, Institue of blood
            transfusion, Chinese Academy of Medical Sciences, 26 Huacai Road,
            Longtan Industry Park, Chenghua District, Chengdu, Sichuan 610052,
            China
COMMENT     Bankit Comment: ALT EMAIL:pan.sun@ibt.pumc.edu.cn
            Bankit Comment: TOTAL # OF SEQS:17
            
            ##Assembly-Data-START##
            Assembly Method       :: mega v. 11.0.13
            Sequencing Technology :: 454
            ##Assembly-Data-END##
FEATURES             Location/Qualifiers
     source          1..1086
                     /organism="Human parvovirus B19"
                     /mol_type="genomic DNA"
                     /db_xref="taxon:10798"
BASE COUNT      313 a    228 c    241 g    304 t
ORIGIN      
        1 aagtgtagct gtgcctggag tacctgtggt tataaccagc aatggtgaca ttacttttgt
       61 tgtaagcggg aacactacaa caactgtaca tgctaaagcc ttaaaagagc gcatggtaaa
      121 gttaaacttt actgtaagat gcagccctga catggggtta ctaacagagg ctgatgtaca
      181 acagtggctt acatggtgta atgcacaaag ctgggaccac tatgaaaact gggcaataaa
      241 ctacactttt gatttccctg gaattaatgc agatgccctc cacccagacc tccaaaccac
      301 cccaattgtc acagacacca gtatcagcag cagtggtggt gaaagctctg aagaactcag
      361 tgaaagcagc ttttttaacc tcatcacccc aggcgcctgg aacactgaaa ccccgcgctc
      421 tagtacgccc atccccggga ccagttcaag agaatcatct gtcggaagcc cagtttcctc
      481 cgaagttgta gctgcatcct gggaagaagc cttctacaca cctttgacag accagtttcg
      541 tgaactgtta gttggggttg attatgtgtg ggacggtgta aggggtttac ctgtgtgttg
      601 tgtgcagcat attaacaata gtgggggagg cttgggactt tgtccccatt gcattaatgt
      661 aggggcttgg tataatggat ggaaatttcg agaatttacc ccagatttgg tgcggtgtag
      721 ctgccatgtg ggagcttcta atcccttttc tgtgttaact tgcaaaaaat gtgcttacct
      781 gtctggattg caaagctttg tagattatga gtaaaaaaag tggcaaatgg tgggaaagtg
      841 atgataaatt tgctaaagct gtgtatcagc aatttgtaga attttatgaa aagcttactg
      901 gaacagacct agagcttatt caaatattaa aagatcatta caatatttct ttagataatc
      961 ccctagaaaa cccatcctct ctgtttgact tagttgctcg tattaaaaat aaccttaaaa
     1021 actctccaga cttatatagt catcattttc aaagtcatgg acagttatct gaccaccccc
     1081 atgcct
//
LOCUS       39                      1086 bp    DNA     linear   VRL 29-NOV-2022
DEFINITION  [ Human parvovirus B19] Uncultured human B19 from chinese plasma
            donor 39, sequence within NS1-VP1-U region. 06-JUN-2020.
ACCESSION   39
VERSION
KEYWORDS    .
SOURCE      Human parvovirus B19
  ORGANISM  Human parvovirus B19
            Viruses; Monodnaviria; Shotokuvirae; Cossaviricota;
            Quintoviricetes; Piccovirales; Parvoviridae; Parvovirinae;
            Erythroparvovirus.
REFERENCE   1  (bases 1 to 1086)
  AUTHORS   Sun,P.
  TITLE     Parvovirus B19 DNA
  JOURNAL   unpublished
REFERENCE   2  (bases 1 to 1086)
  AUTHORS   Sun,P.
  TITLE     Direct Submission
  JOURNAL   Submitted (29-NOV-2022) Plasma proteins, Institue of blood
            transfusion, Chinese Academy of Medical Sciences, 26 Huacai Road,
            Longtan Industry Park, Chenghua District, Chengdu, Sichuan 610052,
            China
COMMENT     Bankit Comment: ALT EMAIL:pan.sun@ibt.pumc.edu.cn
            Bankit Comment: TOTAL # OF SEQS:17
            
            ##Assembly-Data-START##
            Assembly Method       :: mega v. 11.0.13
            Sequencing Technology :: 454
            ##Assembly-Data-END##
FEATURES             Location/Qualifiers
     source          1..1086
                     /organism="Human parvovirus B19"
                     /mol_type="genomic DNA"
                     /db_xref="taxon:10798"
BASE COUNT      311 a    223 c    246 g    306 t
ORIGIN      
        1 aagtgtagct gtgcctggag tacctgtggt tataaccagc aatggtgaca ttacttttgt
       61 tgtaagcggg aacactacaa caactgtaca tgctaaagcc ttaaaagagc gcatggtaaa
      121 gttaaacttt actgtaagat gcagccctga catggggtta ctaacagagg ctgatgtaca
      181 acagtggctt acatggtgta atgcacaaag ctgggaccac tatgaaaact gggcaataaa
      241 ctacactttt gatttccctg gaattaatgc agatgccctt catccaaaac tcccaagcac
      301 cccaattgtc acagacacca gtatcagcag cagtggtggt gaaagctctg aagaactcag
      361 tgaaagcagc ttttttaacc tcatcacccc aggcgcctgg aacactgaaa ccccgcgctc
      421 tagtacgccc atccccggga ccagttcagg agaatcattt gtcggaagcc cagtttcctc
      481 cgaagttgta gctgcatcgt gggaagaagc cttctacaca cctttggcag accagtttcg
      541 tgaactgtta gttggggttg attatgtgtg ggacggtgta aggggtttac ctgtgtgttg
      601 tgtgcagcat attaacaata gtgggggagg cttgggactt tgtccccatt gcattaatgt
      661 aggggcttgg tataatggat ggaaatttcg agaatttacc ccagatttgg tgcggtgtag
      721 ctgccatgtg ggagcttcta atcccttttc tgtgttaacc tgcaaaaaat gtgcttacct
      781 gtctggattg caaagctttg tagattatga gtaaagaaag tggcaaatgg tgggaaagtg
      841 atgataaatt tgctaaagct gtgtatcagc aatttgtgga attttatgaa aagcttactg
      901 gaacagactt agagcttatt caaatattaa aagatcatta caatatttct ttagataatc
      961 ccctagaaaa cccatcctct ctgtttgact tagttgctcg tattaaaaat aaccttaaaa
     1021 acactccaga cttatatagt catcattttc aaagtcatgg acagttatct gaccaccccc
     1081 atgcct
//
LOCUS       31                      1086 bp    DNA     linear   VRL 29-NOV-2022
DEFINITION  [ Human parvovirus B19] Uncultured human B19 from chinese plasma
            donor 31, sequence within NS1-VP1-U region. 06-JUN-2020.
ACCESSION   31
VERSION
KEYWORDS    .
SOURCE      Human parvovirus B19
  ORGANISM  Human parvovirus B19
            Viruses; Monodnaviria; Shotokuvirae; Cossaviricota;
            Quintoviricetes; Piccovirales; Parvoviridae; Parvovirinae;
            Erythroparvovirus.
REFERENCE   1  (bases 1 to 1086)
  AUTHORS   Sun,P.
  TITLE     Parvovirus B19 DNA
  JOURNAL   unpublished
REFERENCE   2  (bases 1 to 1086)
  AUTHORS   Sun,P.
  TITLE     Direct Submission
  JOURNAL   Submitted (29-NOV-2022) Plasma proteins, Institue of blood
            transfusion, Chinese Academy of Medical Sciences, 26 Huacai Road,
            Longtan Industry Park, Chenghua District, Chengdu, Sichuan 610052,
            China
COMMENT     Bankit Comment: ALT EMAIL:pan.sun@ibt.pumc.edu.cn
            Bankit Comment: TOTAL # OF SEQS:17
            
            ##Assembly-Data-START##
            Assembly Method       :: mega v. 11.0.13
            Sequencing Technology :: 454
            ##Assembly-Data-END##
FEATURES             Location/Qualifiers
     source          1..1086
                     /organism="Human parvovirus B19"
                     /mol_type="genomic DNA"
                     /db_xref="taxon:10798"
BASE COUNT      313 a    227 c    241 g    305 t
ORIGIN      
        1 aagtgtagct gtgcctggag tacctgtggt tataaccagc aatggtgaca ttacttttgt
       61 tgtaagcggg aacactacaa caactgtaca tgctaaagcc ttaaaagagc gcatggtaaa
      121 gttaaacttt actgtaagat gcagccctga catggggtta ctaacagagg ctgatgtaca
      181 acagtggctt acatggtgta atgcacaaag ctgggaccac tatgaaaact gggcaataaa
      241 ctacactttt gatttccctg gaattaatgc agatgccctc cacccagacc tccaaaccac
      301 cccaattgtc acagacacca gtatcagcag cagtggtggt gaaagctctg aagaactcag
      361 tgaaagcagc ttttttaacc tcatcacccc aggcgcctgg aacactgaaa ccccgcgctc
      421 tagtacgccc atccccggga ccagttcaag agaatcatct gtcggaagcc cagtttcctc
      481 cgaagttgta gctgcatcct gggaagaagc cttctacaca cctttgacag accagtttcg
      541 tgaactgtta gttggggttg attatgtgtg ggacggtgta aggggtttac ctgtgtgttg
      601 tgtgcagcat attaacaata gtgggggagg cttgggactt tgtccccatt gtattaatgt
      661 aggggcttgg tataatggat ggaaatttcg agaatttacc ccagatttgg tgcggtgtag
      721 ctgccatgtg ggagcttcta atcccttttc tgtgttaact tgcaaaaaat gtgcttacct
      781 gtctggattg caaagctttg tagattatga gtaaaaaaag tggcaaatgg tgggaaagtg
      841 atgataaatt tgctaaagct gtgtatcagc aatttgtaga attttatgaa aagcttactg
      901 gaacagactt agagcttatt caaatattaa aagatcatta caacatttct ttagataatc
      961 ccctagaaaa cccatcctct ctgtttgact tagttgctcg tattaaaaat aaccttaaaa
     1021 actctccaga cttatatagt catcattttc aaagtcatgg acagttatct gaccaccccc
     1081 atgcct
//
LOCUS       32                      1086 bp    DNA     linear   VRL 29-NOV-2022
DEFINITION  [ Human parvovirus B19] Uncultured human B19 from chinese plasma
            donor 32, sequence within NS1-VP1-U region. 06-JUN-2020.
ACCESSION   32
VERSION
KEYWORDS    .
SOURCE      Human parvovirus B19
  ORGANISM  Human parvovirus B19
            Viruses; Monodnaviria; Shotokuvirae; Cossaviricota;
            Quintoviricetes; Piccovirales; Parvoviridae; Parvovirinae;
            Erythroparvovirus.
REFERENCE   1  (bases 1 to 1086)
  AUTHORS   Sun,P.
  TITLE     Parvovirus B19 DNA
  JOURNAL   unpublished
REFERENCE   2  (bases 1 to 1086)
  AUTHORS   Sun,P.
  TITLE     Direct Submission
  JOURNAL   Submitted (29-NOV-2022) Plasma proteins, Institue of blood
            transfusion, Chinese Academy of Medical Sciences, 26 Huacai Road,
            Longtan Industry Park, Chenghua District, Chengdu, Sichuan 610052,
            China
COMMENT     Bankit Comment: ALT EMAIL:pan.sun@ibt.pumc.edu.cn
            Bankit Comment: TOTAL # OF SEQS:17
            
            ##Assembly-Data-START##
            Assembly Method       :: mega v. 11.0.13
            Sequencing Technology :: 454
            ##Assembly-Data-END##
FEATURES             Location/Qualifiers
     source          1..1086
                     /organism="Human parvovirus B19"
                     /mol_type="genomic DNA"
                     /db_xref="taxon:10798"
BASE COUNT      313 a    225 c    241 g    307 t
ORIGIN      
        1 aagtgtagct gtgcctggag tacctgtggt tataaccagc aatggtgaca ttacttttgt
       61 tgtaagcggg aacactacaa caactgtaca tgctaaagcc ttaaaagagc gcatggtaaa
      121 gttaaacttt actgtaagat gcagccctga catggggtta ctaacagagg ctgatgtaca
      181 acagtggctt acatggtgta atgcacaaag ctgggaccac tatgaaaact gggcaataaa
      241 ctacactttt gatttccctg gaattaatgc agatgccctc cacccagacc tccaaaccac
      301 cccaattgtc acagacacca gtatcagcag cagtggtggt gaaagctctg aagaactcag
      361 tgaaagcagc ttttttaacc tcatcacccc aggcgcctgg aacactgaaa ccccgcgctc
      421 tagtacgccc atccccggga ccagttcaag agaatcatct gtcggaagcc cagtttcctc
      481 cgaagttgta gctgcatcct gggaagaagc cttctacaca cctttgacag accagttttg
      541 tgaactgtta gttggggttg attatgtgtg ggacggtgta aggggtttac ctgtgtgttg
      601 tgtgcagcat attaacaata gtgggggagg cttgggactt tgtccccatt gtattaatgt
      661 aggggcttgg tataatggat ggaaatttcg agaatttacc ccagatttgg tgcggtgtag
      721 ctgccatgtg ggagcttcta atcccttttc tgtgttaact tgcaaaaaat gtgcttacct
      781 gtctggattg caaagctttg tagattatga gtaaaaaaag tggcaaatgg tgggaaagtg
      841 atgataaatt tgctaaagct gtgtatcagc aatttgtaga attttatgaa aagcttactg
      901 gaacagactt agagcttatt caaatattaa aagatcatta caatatttct ttagataatc
      961 ccctagaaaa cccatcctct ctgtttgact tagttgctcg tattaaaaat aaccttaaaa
     1021 actctccaga cttatatagt catcattttc aaagtcatgg acagttatct gaccaccccc
     1081 atgcct
//
LOCUS       35                      1086 bp    DNA     linear   VRL 29-NOV-2022
DEFINITION  [ Human parvovirus B19] Uncultured human B19 from chinese plasma
            donor 35, sequence within NS1-VP1-U region. 06-JUN-2020.
ACCESSION   35
VERSION
KEYWORDS    .
SOURCE      Human parvovirus B19
  ORGANISM  Human parvovirus B19
            Viruses; Monodnaviria; Shotokuvirae; Cossaviricota;
            Quintoviricetes; Piccovirales; Parvoviridae; Parvovirinae;
            Erythroparvovirus.
REFERENCE   1  (bases 1 to 1086)
  AUTHORS   Sun,P.
  TITLE     Parvovirus B19 DNA
  JOURNAL   unpublished
REFERENCE   2  (bases 1 to 1086)
  AUTHORS   Sun,P.
  TITLE     Direct Submission
  JOURNAL   Submitted (29-NOV-2022) Plasma proteins, Institue of blood
            transfusion, Chinese Academy of Medical Sciences, 26 Huacai Road,
            Longtan Industry Park, Chenghua District, Chengdu, Sichuan 610052,
            China
COMMENT     Bankit Comment: ALT EMAIL:pan.sun@ibt.pumc.edu.cn
            Bankit Comment: TOTAL # OF SEQS:17
            
            ##Assembly-Data-START##
            Assembly Method       :: mega v. 11.0.13
            Sequencing Technology :: 454
            ##Assembly-Data-END##
FEATURES             Location/Qualifiers
     source          1..1086
                     /organism="Human parvovirus B19"
                     /mol_type="genomic DNA"
                     /db_xref="taxon:10798"
BASE COUNT      312 a    226 c    245 g    303 t
ORIGIN      
        1 aagtgtagct gtgcctggag tacctgtggt tataaccagc aatggtgaca ttacttttgt
       61 tgtaagcggg aacactacaa caactgtaca tgctaaagcc ttaaaagagc gcatggtaaa
      121 gttaaacttt actgtaagat gcagccctga catggggtta ctaacagagg ctgatgtaca
      181 acagtggctt acatggtgta atgcacaaag ctgggaccac tatgaaaact gggcaataaa
      241 ctacactttt gatttccctg gaattaatgc agatgccctc cacccagacc tccaaaccac
      301 cccaattgtc acagacacca gtatcagcag cagtggtggt gaaagctctg aagaactcag
      361 tgaaagcagc ttttttaacc tcatcacccc aggcgcctgg aacactgaaa ccccgcgctc
      421 tagtacgccc atccccggga ccagttcagg agaatcattt gtcggaagcc cagtttcctc
      481 cgaagttgta gctgcatcgt gggaagaagc cttctacaca cctttggcag accagtttcg
      541 tgaactgtta gttggggttg attatgtgtg ggacggtgta aggggtttac cagtgtgttg
      601 tgtgcagcat attaacaata gtgggggagg cttaggactt tgtccccatt gcattaatgt
      661 aggggcttgg tataatggat ggaaatttcg agaatttacc ccagatttgg tgcggtgtag
      721 ctgccatgtg ggagcttcta atcccttttc tgtgttaacc tgcaaaaaat gtgcttacct
      781 gtctggattg caaagctttg tagattatga gtaaagaaag tggcaaatgg tgggaaagtg
      841 atgataaatt tgctaaagct gtgtatcagc aatttgtgga attttatgaa aagcttactg
      901 gaacagactt agagcttatt caaatattaa aagatcatta caatatttct ttagataatc
      961 ccctagaaaa cccatcctct ctgtttgact tagttgctcg tattaaaaat aaccttaaaa
     1021 acactccaga cttatatagt catcattttc aaagtcatgg acagttatct gaccaccccc
     1081 atgcct
//
