# Supplementary material for: Parvovirus B19 DNA and antibodies in Chinese plasma donors, plasma pools and plasma derivatives
Source: PeerJ. 2023 Aug 4;11:e15698. doi: 10.7717/peerj.15698 (PMC10405795; doi:10.7717/peerj.15698)
Supplement: Supplemental Information 3 [file peerj-11-15698-s003.txt]

bankit number	Accession
3	OP954001
4	OP954002
17	OP954003
18	OP954004
1	OP954005
2	OP954006
5	OP954007
7	OP954008
8	OP954009
9	OP954010
10	OP954011
14	OP954012
16	OP954013
39	OP954014
31	OP954015
32	OP954016
35	OP954017
